# Supplementary material for: Optical Investigation of Individual Red Blood Cells for Determining Cell Count and Cellular Hemoglobin Concentration in a Microfluidic Channel
Source: Micromachines (Basel). 2021 Mar 26;12(4):358. doi: 10.3390/mi12040358 (PMC8066749; doi:10.3390/mi12040358)
Supplement: Supplementary file 1 [file micromachines-12-00358-s001.zip]

Archive with 85 entries (78 files):
- Supplement/
- Supplement/.DS_Store
- __MACOSX/
- __MACOSX/Supplement/
- __MACOSX/Supplement/._.DS_Store
- Supplement/Definitions/
- Supplement/Definitions/author1.pdf
- __MACOSX/Supplement/Definitions/
- __MACOSX/Supplement/Definitions/._author1.pdf
- Supplement/Definitions/author2.jpg
- __MACOSX/Supplement/Definitions/._author2.jpg
- Supplement/Definitions/chicago2.bst
- __MACOSX/Supplement/Definitions/._chicago2.bst
- Supplement/Definitions/ijerph-logo-eps-converted-to.pdf
- __MACOSX/Supplement/Definitions/._ijerph-logo-eps-converted-to.pdf
- Supplement/Definitions/ijerph-logo.eps
- __MACOSX/Supplement/Definitions/._ijerph-logo.eps
- Supplement/Definitions/ijfs-logo-eps-converted-to.pdf
- __MACOSX/Supplement/Definitions/._ijfs-logo-eps-converted-to.pdf
- Supplement/Definitions/ijfs-logo.eps
- __MACOSX/Supplement/Definitions/._ijfs-logo.eps
- Supplement/Definitions/ijtpp-logo-eps-converted-to.pdf
- __MACOSX/Supplement/Definitions/._ijtpp-logo-eps-converted-to.pdf
- Supplement/Definitions/ijtpp-logo.eps
- __MACOSX/Supplement/Definitions/._ijtpp-logo.eps
- Supplement/Definitions/j-logo-eps-converted-to.pdf
- __MACOSX/Supplement/Definitions/._j-logo-eps-converted-to.pdf
- Supplement/Definitions/j-logo.eps
- __MACOSX/Supplement/Definitions/._j-logo.eps
- Supplement/Definitions/journalnames.tex
- __MACOSX/Supplement/Definitions/._journalnames.tex
- Supplement/Definitions/logo-ccby-eps-converted-to.pdf
- __MACOSX/Supplement/Definitions/._logo-ccby-eps-converted-to.pdf
- Supplement/Definitions/logo-ccby-nc-nd-eps-converted-to.pdf
- __MACOSX/Supplement/Definitions/._logo-ccby-nc-nd-eps-converted-to.pdf
- Supplement/Definitions/logo-ccby-nc-nd.eps
- __MACOSX/Supplement/Definitions/._logo-ccby-nc-nd.eps
- Supplement/Definitions/logo-ccby-nc.eps
- __MACOSX/Supplement/Definitions/._logo-ccby-nc.eps
- Supplement/Definitions/logo-ccby.eps
- __MACOSX/Supplement/Definitions/._logo-ccby.eps
- Supplement/Definitions/logo-mdpi-eps-converted-to.pdf
- __MACOSX/Supplement/Definitions/._logo-mdpi-eps-converted-to.pdf
- Supplement/Definitions/logo-mdpi.eps
- __MACOSX/Supplement/Definitions/._logo-mdpi.eps
- Supplement/Definitions/logo-orcid-eps-converted-to.pdf
- __MACOSX/Supplement/Definitions/._logo-orcid-eps-converted-to.pdf
- Supplement/Definitions/logo-orcid.eps
- __MACOSX/Supplement/Definitions/._logo-orcid.eps
- Supplement/Definitions/logo-updates.pdf
- __MACOSX/Supplement/Definitions/._logo-updates.pdf
- Supplement/Definitions/mdpi.bst
- __MACOSX/Supplement/Definitions/._mdpi.bst
- Supplement/Definitions/mdpi.cls
- __MACOSX/Supplement/Definitions/._mdpi.cls
- Supplement/Definitions/micromachines-logo-eps-converted-to.pdf
- __MACOSX/Supplement/Definitions/._micromachines-logo-eps-converted-to.pdf
- Supplement/Definitions/micromachines-logo.eps
- __MACOSX/Supplement/Definitions/._micromachines-logo.eps
- Supplement/Definitions/micromachines-logo.png
- __MACOSX/Supplement/Definitions/._micromachines-logo.png
- Supplement/Definitions/molbank-logo-eps-converted-to.pdf
- __MACOSX/Supplement/Definitions/._molbank-logo-eps-converted-to.pdf
- Supplement/Definitions/molbank-logo.eps
- __MACOSX/Supplement/Definitions/._molbank-logo.eps
- Supplement/Definitions/religions-logo-eps-converted-to.pdf
- __MACOSX/Supplement/Definitions/._religions-logo-eps-converted-to.pdf
- Supplement/Definitions/religions-logo.eps
- __MACOSX/Supplement/Definitions/._religions-logo.eps
- Supplement/Definitions/sustainability-logo-eps-converted-to.pdf
- __MACOSX/Supplement/Definitions/._sustainability-logo-eps-converted-to.pdf
- Supplement/Definitions/sustainability-logo.eps
- __MACOSX/Supplement/Definitions/._sustainability-logo.eps
- __MACOSX/Supplement/._Definitions
- Supplement/Figures/
- Supplement/Figures/FigS1_Helv.pdf
- __MACOSX/Supplement/Figures/
- __MACOSX/Supplement/Figures/._FigS1_Helv.pdf
- Supplement/Figures/FigS2_Helv.pdf
- __MACOSX/Supplement/Figures/._FigS2_Helv.pdf
- Supplement/Figures/FigS3_Helv.pdf
- __MACOSX/Supplement/Figures/._FigS3_Helv.pdf
- Supplement/micromachines-1145174-proofreading_AR_Supplement.pdf
- __MACOSX/Supplement/._micromachines-1145174-proofreading_AR_Supplement.pdf
- Supplement/micromachines-1145174-proofreading_AR_Supplement.tex
