# Supplementary material for: Optical Investigation of Individual Red Blood Cells for Determining Cell Count and Cellular Hemoglobin Concentration in a Microfluidic Channel
Source: Micromachines (Basel). 2021 Mar 26;12(4):358. doi: 10.3390/mi12040358 (PMC8066749; doi:10.3390/mi12040358)
Supplement: Supplementary file 1 [file micromachines-12-00358-s001.zip › Supplement/micromachines-1145174-proofreading_AR_Supplement.tex]

%  LaTeX support: latex@mdpi.com 
%  For support, please attach all files needed for compiling as well as the log file, and specify your operating system, LaTeX version, and LaTeX editor.

%=================================================================
\documentclass[micromachines,supfile,submit,moreauthors,pdftex]{Definitions/mdpi} 

% For posting an early version of this manuscript as a preprint, you may use "preprints" as the journal and change "submit" to "accept". The document class line would be, e.g., \documentclass[preprints,article,accept,moreauthors,pdftex]{mdpi}. This is especially recommended for submission to arXiv, where line numbers should be removed before posting. For preprints.org, the editorial staff will make this change immediately prior to posting.

%---------
% article
%---------
% The default type of manuscript is "article", but can be replaced by: 
% abstract, addendum, article, book, bookreview, briefreport, casereport, comment, commentary, communication, conferenceproceedings, correction, conferencereport, entry, expressionofconcern, extendedabstract, datadescriptor, editorial, essay, erratum, hypothesis, interestingimage, obituary, opinion, projectreport, reply, retraction, review, perspective, protocol, shortnote, studyprotocol, systematicreview, supfile, technicalnote, viewpoint, guidelines, registeredreport, tutorial
% supfile = supplementary materials

%----------
% submit
%----------
% The class option "submit" will be changed to "accept" by the Editorial Office when the paper is accepted. This will only make changes to the frontpage (e.g., the logo of the journal will get visible), the headings, and the copyright information. Also, line numbering will be removed. Journal info and pagination for accepted papers will also be assigned by the Editorial Office.

%------------------
% moreauthors
%------------------
% If there is only one author the class option oneauthor should be used. Otherwise use the class option moreauthors.

%---------
% pdftex
%---------
% The option pdftex is for use with pdfLaTeX. If eps figures are used, remove the option pdftex and use LaTeX and dvi2pdf.

%=================================================================
% MDPI internal commands
\firstpage{1} 
\makeatletter 
\setcounter{page}{\@firstpage} 
\makeatother
\pubvolume{1}
\issuenum{1}
\articlenumber{0}
\pubyear{2021}
\copyrightyear{2020}
%\externaleditor{Academic Editor: Firstname Lastname} % For journal Automation, please change Academic Editor to "Communicated by"
\datereceived{} 
\dateaccepted{} 
\datepublished{} 
\hreflink{https://doi.org/} % If needed use \linebreak
%------------------------------------------------------------------
% The following line should be uncommented if the LaTeX file is uploaded to arXiv.org
%\pdfoutput=1

%=================================================================
% Add packages and commands here. The following packages are loaded in our class file: fontenc, inputenc, calc, indentfirst, fancyhdr, graphicx, epstopdf, lastpage, ifthen, lineno, float, amsmath, setspace, enumitem, mathpazo, booktabs, titlesec, etoolbox, tabto, xcolor, soul, multirow, microtype, tikz, totcount, changepage, paracol, attrib, upgreek, cleveref, amsthm, hyphenat, natbib, hyperref, footmisc, url, geometry, newfloat, caption

%=================================================================
%% Please use the following mathematics environments: Theorem, Lemma, Corollary, Proposition, Characterization, Property, Problem, Example, ExamplesandDefinitions, Hypothesis, Remark, Definition, Notation, Assumption
%% For proofs, please use the proof environment (the amsthm package is loaded by the MDPI class).

%=================================================================
% Full title of the paper (Capitalized)
\Title{Optical investigation of individual red blood cells for determining cell count and cellular hemoglobin concentration in a microfluidic channel}

% MDPI internal command: Title for citation in the left column
\TitleCitation{Optical investigation of individual red blood cells for determining cell count and cellular hemoglobin concentration in a microfluidic channel}

% Author Orchid ID: enter ID or remove command
\newcommand{\orcidauthorA}{0000-0003-3613-7896} % Add \orcidA{} behind the author's name
%\newcommand{\orcidauthorB}{0000-0000-0000-000X} % Add \orcidB{} behind the author's name

% Authors, for the paper (add full first names)
\Author{Ann-Kathrin Reichenwallner, Esma Vurmaz, Kristina Battis, Laura Handl, Helin \"Ust\"un, Tivadar Mach, Gabriele H\"ornig, Jan Lipfert and Lukas Richter *}


% Contact information of the corresponding author
\corres{Correspondence: lukas.richter@siemens-healthineers.com}

\begin{document}
%%%%%%%%%%%%%%%%%%%%%%%%%%%%%%%%%%%%%%%%%%
\supplementary{The following are available online at \linksupplementary{s1}, Figure S1: Illustration of the distinction of individual cells inside a cell cluster for cell concentration measurements, Table S1: Explanation of filter parameters, Figure S2: Molar extinction coefficient for HB for the used LED system. Figure S3: Segmentation of a cell for different focal positions.}

\newpage
\begin{figure}[h]
\includegraphics[scale=1]{Figures/FigS1_Helv.pdf} 
\caption{The distinction of several individual cells inside a cell cluster is based on differentiating clouds in a diameter vs. cell area plot. The cell area differences between the smaller and next larger cell clusters were 35\,$\mu \text{m}^{2}$.}
%\label{Fig:CellCount8}
\end{figure}

\begin{specialtable}[h]
    \footnotesize
    \centering
    \renewcommand{\arraystretch}{1.2}
    %\captionsetup{width=\textwidth}
    \caption{Explanation of filter parameters.}  
    \vspace*{0.3cm} 
    \begin{tabular}{|p{2.7cm}|l|p{4.5cm}|l|} \hline
	\textbf{Parameter}	&	\textbf{Unit}		& \textbf{Explanation}	& \textbf{Setup configuration} \\ \hline
	Aspect ratio	&	a.u.		& max (width, height) /  &	Transmission, Phase \\ 
	&	&	min (width, height)	& \\\hline
	Cell area 	&	$\mu$m$^{2}$	 &	Area contained by cell contour 	&	Transmission, Phase \\ \hline
	Circularity &	(0 – 1)	a.u.	 &	Circularity of the cell contour is calculated by 4$\pi\cdot$cell area/perimeter$^{2}$. Circularity of a circle is 1. &	Transmission, Phase \\ \hline
	Dissimilarity &	a.u.		& Dissimilarity measure based on gray-level cooccurrence matrix (GLCM) of phase values converted to 6\,bit grayscale image for the pixels inside cell contour &	Phase \\ \hline
	Energy		& a.u.		& Energy measure (sum of squared elements) based on GLCM of phase values converted to 6\,bit grayscale image for the pixels inside cell contour.	& Transmission \\ \hline
	Mass center shift &	a.u. & Euclidian distance between geometric centroid and mass centroid. Mass centroid is calculated out of the squared phase values. &	Transmission \\ \hline
	Optical height minimum (OH$_{\text{min}}$) & a.u. & The minimum grey value inside the contour. & 	Transmission \\ \hline
	Radius variance	& a.u. & The variance of the distance between the centroid of the contour and each contour support point. & Transmission, Phase \\ \hline
	Sphericity & ($-1-1$) a.u. & A measurement for a spherical shape of the cell. Describes the correlation of phase values on a horizontal and vertical cut in the middle of the cell contour to an idealized spherical cell modeled by $-x^{2}+1$ is calculated.	& Phase \\ \hline
\end{tabular}
\end{specialtable}


\begin{figure}[h]
\includegraphics[scale=1]{Figures/FigS2_Helv.pdf} 
\caption{Molar extinction coefficient for HB for the used LED system. The dotted line indicates the molar extinction coefficient for oxygenated hemoglobin. The solid line the estimated hemoglobin absorbance of a red blood cell illuminated with a 425\,nm - LED with an estimated bandwidth of 14\,nm.
%\label{Fig:CellCount9}
}
\end{figure}

\begin{figure}[h]
\includegraphics[scale=1]{Figures/FigS3_Helv.pdf} 
\caption{Segmentation of the same cell for three different vertical positions. Depending on the z-height of the cell, the calculated parameters differ. For example, for the cell area A: for z\,=\,-\,3$\mu$m: A\,=\,24.67\,$\mu$m$^{2}$, for z\,=\,0\,$\mu$m: A\,=\,23.57\,$\mu$m$^{2}$, and for z\,=\,+\,3\,$\mu$m: A\,=\,17.12\,$\mu$m$^{2}$.\label{Fig:CellCount7}}
\end{figure}

\end{document}
